# Supplementary material for: An epigenetic clock to estimate the age of living beluga whales
Source: Evol Appl. 2021 Feb 3;14(5):1263–73. doi: 10.1111/eva.13195 (PMC8127720; doi:10.1111/eva.13195)
Supplement: Supplementary file 2 — Table S1 [file EVA-14-1263-s004.csv]

SWFSC_ID	Sample_ID	Sex	Age (estimated tooth)	Neonatal Cap	Length (cm)	Sample Location	Sample Date	Final calibration?	GEO_GSE164465_SampleID	Notes
z1335	dleu_1335	m	18	No	373	2 km north of Kenai River	6-Oct-92	Yes	Sample1
z1336	dleu_1336	m	35	No	412	2 km north of Kenai River	6-Oct-92	Yes	Sample15
z1572	dleu_1572	m	22	No	Unknown	Beluga River	11-Jun-93	Yes	Sample32
z4108	dleu_4108	f	2	Yes	240	Kachemak Bay	20-Apr-95	Yes	Sample17
z4107	dleu_4107	m	23	No	409	Susitna River mouth	3-May-95	Yes	Sample16
z4109	dleu_4109	f	19	No	360	Susitna delta	9-May-95	Yes	Sample18
z4195	dleu_4195	f	23	No	353	Susitna delta	1-Jun-95	Yes	Sample2
z4196	dleu_4196	f	28	No	368	Susitna River	5-Jun-95	Yes	Sample33
z4359	dleu_4359	m	25	No	422	Susitna River mouth	19-Jun-95	Yes	Sample34
z4360	dleu_4360	m	18	No	377	Beluga River mouth	27-Jun-95	Yes	Sample3
z4361	dleu_4361	m	17	No	391	Beluga River	28-Jun-95	Yes	Sample4
z5316	dleu_5316	f	23	No	367	Susitna delta	18-Jun-96	Yes	Sample5
z5381	dleu_5381	f	22	No	356	Susitna River mouth	15-Jul-96	Yes	Sample6
z5428	dleu_5428	f	29	No	359	Susitna delta	29-Jul-96	Yes	Sample19
z6001	dleu_6001	m	28	No	429	Chickaloon River	7-Oct-96	Yes	Sample35
z6002	dleu_6002	m	14	No	367	Chickaloon River	7-Oct-96	Yes	Sample36
z7401	dleu_7401	f	17	No	350	Bayshore	4-Jun-97	Yes	Sample37
z8419	dleu_8419	m	8	Yes	315	Westchester	27-Aug-97	Yes	Sample38
z12733	dleu_12733	f	22	No	320	Susitna delta	22-Apr-98	Yes	Sample41
z9798	dleu_9798	f	26	No	Unknown	Susitna delta	13-May-98	Yes	Sample7
z9799	dleu_9799	m	25	No	450	Susitna delta	13-May-98	Yes	Sample8
z9800	dleu_9800	m	20	No	421	Delta Island	16-May-98	Yes	Sample9
z10044	dleu_10044	f	20	No	350	Susitna delta	15-Jun-98	Yes	Sample39
z10920	dleu_10920	m	18	No	366	Placer River	9-Sep-98	Yes	Sample40
z10918	dleu_10918	f	17	Yes	Unknown	Chickaloon River	1-Oct-98	Yes	Sample10
z13504	dleu_13504	m	18	No	409	Turnagain Arm	30-Aug-99	Yes	Sample42
z13505	dleu_13505	m	16	No	397	Turnagain Arm	31-Aug-99	Yes	Sample43
z13507	dleu_13507	f	17	No	368	Resurrection Creek	1-Sep-99	Yes	Sample20
z13506	dleu_13506	f	28	No	420	Resurrection Creek	1-Sep-99	Yes	Sample44
z16605	dleu_16605	m	10	Yes	335	Cairn-Potter	24-Jun-00	Yes	Sample75
z17860	dleu_17860	f	23	No	375	Indian Creek	25-Sep-00	Yes	Sample45
z17861	dleu_17861	f	22	No	364	Turnagain Arm	26-Sep-00	Yes	Sample46
z24819	dleu_24819	f	16	Yes	345	Susitna River mouth	21-Jul-01	Yes	Sample47
z25493	dleu_25493	m	8	Yes	366	Kasilof River	10-Oct-01	Yes	Sample48
z25495	dleu_25495_16	f	0.1	N/A	166	Cairn-Potter	12-Oct-01	Yes	Sample77
z25494	dleu_25494_16	f	21	Yes	396	Trading Bay	13-Oct-01	Yes	Sample76
z27937	dleu_27937	m	26	No	429	Nikiski, Pt Possession	17-Jun-02	Yes	Sample49
z28926	dleu_28926_B	m	22	No	386	Cairn-Potter	14-Aug-02	Yes	Sample94
z28944	dleu_28944	f	23	No	366	Chuitna River	1-Oct-02	Yes	Sample53
z32512	dleu_32512_B	f	-1	N/A	130	Nikiski	31-Mar-03	Yes	Sample95
z34577	dleu_34577	f	20	No	365	Susitna River mouth	4-Aug-03	Yes	Sample55
z34579	dleu_34579	m	19	No	405	Three Mile Creek	12-Aug-03	Yes	Sample57
z35278	dleu_35278	m	33	No	474	Cairn-Potter	27-Aug-03	Yes	Sample58
z35281	dleu_35281_KBO	m	26	No	442	Turnagain Arm	28-Aug-03	Yes	Sample139	**Re-extracted after heirarchical clustering
z35280	dleu_35280	m	20	No	430	Rifle Range	31-Aug-03	Yes	Sample59
z35279	dleu_35279	m	22	No	467	Turnagain Arm	5-Sep-03	Yes	Sample11
z35344	dleu_35344	f	22	No	372	Turnagain Arm	12-Sep-03	Yes	Sample61
z35345	dleu_35345	m	1	Yes	191	Turnagain Arm	16-Sep-03	Yes	Sample62	*Changed sex from NOAA database based on molecular results; change to 1 yo; while different from original database, is congruent with NOAA information
z35853	dleu_35853	m	28	No	463	Cairn-Potter	13-Oct-03	Yes	Sample63
z39050	dleu_39050	f	23	No	369	Turnagain Arm	5-Nov-03	Yes	Sample64
z41745	dleu_41745_07	m	21	No	455	Susitna delta	28-Jul-04	Yes	Sample65
z41732	dleu_41732	m	9	Yes	359	Shirleyville	13-Aug-04	Yes	Sample23
z47973	dleu_47973	m	30	No	439	Susitna delta	24-Jul-05	Yes	Sample66
z91067	dleu_91067	m	6	Yes	256	Moose Point	29-Jun-07	Yes	Sample71
z70581	dleu_70581	f	30	No	374	Beluga River	1-Oct-07	Yes	Sample25
z70583	dleu_70583	m	49	No	423	Ship Creek	7-Oct-07	Yes	Sample12
z74693	dleu_74693	f	32	No	391	Pt Possession	4-Jul-08	Yes	Sample67
z77292	dleu_77292	f	10	Yes	318	Knik Arm	8-Aug-08	Yes	Sample26
z79633	dleu_79633_13	f	37	No	391	Knik Arm	8-Aug-08	Yes	Sample78
z88661	dleu_88661	f	16	No	305	Turnagain Arm	11-Jun-09	Yes	Sample68
z91065	dleu_91065	f	14	No	305	Cairn-Potter	9-Oct-09	Yes	Sample69
z91066	dleu_91066	f	27	Unknown	363	Knik Arm	15-Oct-09	Yes	Sample70
z113072	dleu_113072	m	15	No	423	West Forelands	4-Oct-12	Yes	Sample28
z156873	dleu_156873	m	40	No	450	Turnagain Arm	7-Oct-13	Yes	Sample74
z143907	dleu_143907	m	41	No	386	Turnagain Arm	27-May-14	No	Sample72	*Changed sex from NOAA database based on molecular results
z156870	dleu_156870	m	40	No	447	Trading Bay	2-Aug-14	Yes	Sample73
z144309	dleu_144309_13	m	39	No	419	Chuitna River mouth	3-Sep-14	No	Sample29	*Changed sex from NOAA database based on molecular results
z156874	dleu_156874	m	20	No	417	Turnagain Arm	8-Sep-14	Yes	Sample30
z157255	dleu_157255	m	20	No	428	Susitna delta	13-Jun-15	Yes	Sample31
