# Supplementary material for: An epigenetic clock to estimate the age of living beluga whales
Source: Evol Appl. 2021 Feb 3;14(5):1263–73. doi: 10.1111/eva.13195 (PMC8127720; doi:10.1111/eva.13195)
Supplement: Supplementary file 3 — Table S2 [file EVA-14-1263-s005.csv]

Minimum number "good" pValues	Number probes with pValue <0.05	Clock size alpha = 0.5	Regression R-squared alpha = 0.5	Clock CpGs alpha = 0.5	Clock size alpha = 0.9	Regression R-squared alpha = 0.9	Clock CpGs alpha = 0.9
0	37491	85	0.999	cg00110098,cg00952468,cg02060466,cg02309431,cg02534193,cg02673624,cg02714609,cg02985186,cg03262977,cg03380023,cg03536788,cg03859041,cg04404310,cg05106770,cg05170536,cg05365729,cg05407740,cg05653887,cg05812312,cg05859116,cg05907526,cg06702418,cg07279255,cg07361764,cg07540432,cg08003800,cg08013479,cg08228814,cg09622321,cg10345936,cg10516886,cg10571233,cg10628126,cg10996763,cg11487705,cg12053353,cg1…	59	0.993	cg00110098,cg00952468,cg02060466,cg02534193,cg02673624,cg02714609,cg03262977,cg03380023,cg03536788,cg05106770,cg05170536,cg05365729,cg05653887,cg05859116,cg06702418,cg07279255,cg07540432,cg08003800,cg08228814,cg09622321,cg10345936,cg10516886,cg10628126,cg10996763,cg11487705,cg12584622,cg12653312,cg12774174,cg13782795,cg14671961,cg15223146,cg15425233,cg15700165,cg15794482,cg15977208,cg15992086,cg1…
1	31432	35	0.925	cg00952468,cg01208948,cg01893274,cg02534193,cg02659843,cg02714609,cg03262977,cg04051518,cg04870368,cg06139548,cg07279255,cg07493173,cg09041336,cg09622321,cg10620475,cg12053353,cg12584622,cg14043264,cg14671961,cg15809488,cg15986005,cg15992086,cg16678811,cg17185827,cg17856858,cg18629679,cg21419180,cg21420547,cg22069272,cg22416332,cg25579908,cg26286303,cg26313355,cg26899365,cg27600712	23	0.924	cg00952468,cg02534193,cg02714609,cg07279255,cg07493173,cg09622321,cg12584622,cg14043264,cg14671961,cg15809488,cg15992086,cg16678811,cg17856858,cg18629679,cg21419180,cg21420547,cg22069272,cg22416332,cg25579908,cg26286303,cg26313355,cg26899365,cg27600712
10	28875	34	0.925	cg00952468,cg01208948,cg01893274,cg02044725,cg02534193,cg02659843,cg02714609,cg03262977,cg04051518,cg04870368,cg07279255,cg07493173,cg09041336,cg09622321,cg10620475,cg12584622,cg14043264,cg14671961,cg15809488,cg15986005,cg15992086,cg16678811,cg17185827,cg17856858,cg18629679,cg21419180,cg21420547,cg22069272,cg22416332,cg25579908,cg26286303,cg26313355,cg26899365,cg27600712	23	0.924	cg00952468,cg02534193,cg02714609,cg07279255,cg07493173,cg09622321,cg12584622,cg14043264,cg14671961,cg15809488,cg15992086,cg16678811,cg17856858,cg18629679,cg21419180,cg21420547,cg22069272,cg22416332,cg25579908,cg26286303,cg26313355,cg26899365,cg27600712
20	28048	34	0.925	cg00952468,cg01208948,cg01893274,cg02044725,cg02534193,cg02659843,cg02714609,cg03262977,cg04051518,cg04870368,cg07279255,cg07493173,cg09041336,cg09622321,cg10620475,cg12584622,cg14043264,cg14671961,cg15809488,cg15986005,cg15992086,cg16678811,cg17185827,cg17856858,cg18629679,cg21419180,cg21420547,cg22069272,cg22416332,cg25579908,cg26286303,cg26313355,cg26899365,cg27600712	23	0.924	cg00952468,cg02534193,cg02714609,cg07279255,cg07493173,cg09622321,cg12584622,cg14043264,cg14671961,cg15809488,cg15992086,cg16678811,cg17856858,cg18629679,cg21419180,cg21420547,cg22069272,cg22416332,cg25579908,cg26286303,cg26313355,cg26899365,cg27600712
30	27331	34		cg00952468,cg01208948,cg01893274,cg02044725,cg02534193,cg02659843,cg02714609,cg03262977,cg04051518,cg04870368,cg07279255,cg07493173,cg09041336,cg09622321,cg10620475,cg12584622,cg14043264,cg14671961,cg15809488,cg15986005,cg15992086,cg16678811,cg17185827,cg17856858,cg18629679,cg21419180,cg21420547,cg22069272,cg22416332,cg25579908,cg26286303,cg26313355,cg26899365,cg27600712	23		cg00952468,cg02534193,cg02714609,cg07279255,cg07493173,cg09622321,cg12584622,cg14043264,cg14671961,cg15809488,cg15992086,cg16678811,cg17856858,cg18629679,cg21419180,cg21420547,cg22069272,cg22416332,cg25579908,cg26286303,cg26313355,cg26899365,cg27600712
40	26483
50	25526
60	23650
67	6056
