# Supplementary material for: An epigenetic clock to estimate the age of living beluga whales
Source: Evol Appl. 2021 Feb 3;14(5):1263–73. doi: 10.1111/eva.13195 (PMC8127720; doi:10.1111/eva.13195)
Supplement: Supplementary file 4 — Table S3 [file EVA-14-1263-s006.csv]

cpg_site	coefficient	absolute_value_correlation	homo_sapien_coordinate
cg15451847	-0.998843403	0.998843403	Y:19715996
cg00878023	0.995709393	0.995709393	X:21374426
cg07121495	-0.993246236	0.993246236	N/A
cg02150658	0.991137217	0.991137217	X:23334970
cg10723970	-0.990445737	0.990445737	X:123620215
cg11115577	-0.989853298	0.989853298	X:24999809
cg26617413	0.989612507	0.989612507	X:132957105
cg13102615	0.989410841	0.989410841	X:69506045
cg20415069	0.988231391	0.988231391	X:43973568
cg03779905	0.987002113	0.987002113	X:69505879
cg00298301	-0.985614578	0.985614578	X:123619424
cg25521979	0.985162029	0.985162029	X:43973572
cg02770072	0.984619782	0.984619782	X:39519109
cg03039483	0.9843156	0.9843156	X:84502491
cg15281901	0.983368453	0.983368453	X:71253936
cg15129042	0.982831971	0.982831971	X:137429625
cg14572301	0.982167696	0.982167696	X:69505758
cg12179980	0.980563327	0.980563327	X:120560543
cg10771391	0.979899887	0.979899887	X:72132112
cg09167861	0.979838093	0.979838093	X:136169582
cg19303255	0.979165837	0.979165837	X:23334921
cg10876267	-0.977629842	0.977629842	X:53564627
cg19551787	0.977326669	0.977326669	X:68832355
cg17074762	0.977164292	0.977164292	X:68832365
cg06936709	0.976507411	0.976507411	X:84502468
cg15336560	0.976381782	0.976381782	X:84502511
cg25996747	0.976127856	0.976127856	X:68895112
cg06149833	0.975849597	0.975849597	X:123963195
cg02287493	0.975354001	0.975354001	X:21374917
cg04493740	0.97452825	0.97452825	X:130340225
cg02703679	0.973905191	0.973905191	X:69505321
cg01001202	0.973738263	0.973738263	X:39175174
cg03341064	0.973546889	0.973546889	X:48971992
cg06619487	0.973207517	0.973207517	X:23334910
cg11219763	0.973166064	0.973166064	X:80808155
cg02275649	0.972945077	0.972945077	X:136209434
cg05956688	-0.972393236	0.972393236	X:136024335
cg22987615	0.971978161	0.971978161	X:43973564
cg23108121	0.970308389	0.970308389	X:69505318
cg21062691	0.969134964	0.969134964	X:134737302
cg26769410	0.968848101	0.968848101	X:136209441
cg26448296	0.968691292	0.968691292	X:110317626
cg21172274	0.968299482	0.968299482	X:40013562
cg00246701	0.967545795	0.967545795	X:137426233
cg01797373	0.966868344	0.966868344	X:136169556
cg11921156	-0.96593586	0.96593586	X:53564720
cg23650312	0.965652413	0.965652413	X:137568964
cg13324140	0.965319881	0.965319881	X:130340331
cg14537350	0.965270612	0.965270612	X:137569034
cg22328993	0.964909827	0.964909827	X:17369465
cg16050082	0.964464281	0.964464281	X:154019677
cg01184817	0.964454963	0.964454963	X:39653890
cg22369254	-0.963742329	0.963742329	X:24990758
cg20869290	0.963165774	0.963165774	X:39821622
cg00798698	0.962240555	0.962240555	X:49880083
cg16372141	0.962177046	0.962177046	X:16869153
cg01042193	0.959754268	0.959754268	X:17860649
cg14064981	0.958846113	0.958846113	X:134374445
cg07425219	-0.958591101	0.958591101	X:110173327
cg19859853	0.958354565	0.958354565	X:40155234
cg19446833	0.956628724	0.956628724	X:137566094
cg05257947	0.955974214	0.955974214	X:11758275
cg14792108	-0.955249407	0.955249407	X:47028035
cg18455914	0.954346529	0.954346529	X:72069715
cg11756104	0.954234063	0.954234063	X:148501094
cg23208242	-0.953950649	0.953950649	X:40005184
cg13842554	0.953525506	0.953525506	X:132957325
cg02347319	0.952946503	0.952946503	X:123962290
cg01301326	0.950978958	0.950978958	X:40155180
cg01456511	-0.950660885	0.950660885	X:25009879
cg16672799	-0.949972772	0.949972772	X:103825582
cg26105485	0.949245379	0.949245379	X:23784331
cg11906489	0.948357507	0.948357507	X:123184650
cg11674963	-0.948258422	0.948258422	X:24842709
cg06074633	0.947238841	0.947238841	X:40155171
cg04365423	-0.946893049	0.946893049	X:63724690
cg07870985	0.946657507	0.946657507	X:103255183
cg04487404	0.945905694	0.945905694	X:80808193
cg01462040	0.945602724	0.945602724	X:148500551
cg19514725	0.945280152	0.945280152	X:84502496
cg01523865	0.94374931	0.94374931	X:137569020
cg24810859	0.943037108	0.943037108	X:132957253
cg11338199	0.942688543	0.942688543	X:63754620
cg01515407	0.942668996	0.942668996	X:39519217
cg01125381	0.940774837	0.940774837	X:49880103
cg16679083	0.940487557	0.940487557	X:23334967
cg11712989	-0.939404856	0.939404856	X:86154660
cg16602490	0.936604218	0.936604218	X:23335045
cg01394860	0.935911289	0.935911289	X:63754347
cg06734127	0.93546466	0.93546466	X:136880722
cg10503239	0.935131443	0.935131443	X:39731197
cg01813294	0.933670037	0.933670037	X:17375303
cg17355765	0.933468061	0.933468061	X:132957241
cg26399970	0.932757164	0.932757164	X:153688326
cg12378720	0.932565564	0.932565564	X:80808177
cg05193157	0.932511829	0.932511829	X:28587032
cg17464264	-0.931384595	0.931384595	X:110173358
cg10612961	-0.930483854	0.930483854	X:110173314
cg08040472	0.929432462	0.929432462	X:53684481
cg19171923	-0.928618449	0.928618449	X:107904002
cg14667271	0.928111992	0.928111992	X:153688334
cg16695688	0.928084963	0.928084963	X:140439647
cg21919939	-0.927559835	0.927559835	X:151958633
cg03860580	-0.927531089	0.927531089	X:40091284
cg19755394	0.927135691	0.927135691	X:16869196
cg23597501	0.927031594	0.927031594	X:40189345
cg09200766	0.926947057	0.926947057	X:17025111
cg14714835	-0.926842532	0.926842532	X:21526904
cg03399639	0.926643836	0.926643836	X:40013554
cg04696266	-0.925939042	0.925939042	X:17025111
cg21094342	-0.925885818	0.925885818	X:108674709
cg03789534	0.925455206	0.925455206	X:137550420
cg20682817	0.924718807	0.924718807	X:40155241
cg22809046	-0.924048181	0.924048181	X:71463856
cg25449272	-0.922790229	0.922790229	15:56654033
cg08434263	0.922505234	0.922505234	X:53684453
cg02812647	0.922136126	0.922136126	X:40146575
cg21657265	0.921872769	0.921872769	X:23334858
cg25551677	0.921781274	0.921781274	X:40168774
cg09597053	-0.921343908	0.921343908	X:49270869
cg19716713	0.920915626	0.920915626	X:11758271
cg16692177	-0.920250051	0.920250051	X:24999542
cg17657184	-0.920031618	0.920031618	X:53985815
cg11124950	-0.920008715	0.920008715	X:112834195
cg21329721	0.918888856	0.918888856	X:130340334
cg25326872	-0.918123949	0.918123949	X:40005294
cg09122412	0.917014052	0.917014052	X:108440205
cg05218225	0.916210486	0.916210486	X:38561618
cg13040461	-0.916206865	0.916206865	X:107662505
cg21778526	0.915600833	0.915600833	X:39821590
cg02606236	-0.915293321	0.915293321	X:31178668
cg12390153	-0.915126848	0.915126848	X:40103212
cg03840462	0.914750126	0.914750126	X:40154327
cg26452915	-0.914344741	0.914344741	20:58911021
cg26782661	0.912962666	0.912962666	X:40154498
cg10730492	0.912484734	0.912484734	X:28587203
cg22426873	0.912203873	0.912203873	X:40154508
cg27035369	0.912120717	0.912120717	X:40155247
cg00908601	-0.912030315	0.912030315	X:71103439
cg10718354	-0.911133496	0.911133496	X:30687570
cg21357912	-0.91099357	0.91099357	X:110195995
cg14157889	0.910770891	0.910770891	X:39731347
cg11053297	-0.910522163	0.910522163	X:112822327
cg09343898	-0.909770672	0.909770672	X:53993885
cg07998710	0.90943791	0.90943791	X:17859586
cg26102117	-0.909215087	0.909215087	X:23392699
cg07576998	-0.909147495	0.909147495	X:40077621
cg10739156	0.908836852	0.908836852	X:23784347
cg11831387	0.908048712	0.908048712	X:40078982
cg13110075	0.907864018	0.907864018	X:134171836
cg14261068	-0.907809898	0.907809898	X:40087320
cg02074198	-0.907769487	0.907769487	X:106941555
cg14859805	0.907247809	0.907247809	X:49879050
cg06485758	-0.905855233	0.905855233	X:71304572
cg00675389	-0.905726854	0.905726854	X:106941547
cg15309974	0.905433719	0.905433719	X:83508483
cg11180943	-0.905249187	0.905249187	X:40087351
cg14641268	0.904401063	0.904401063	N/A
cg16944356	0.904178947	0.904178947	X:48575861
cg05714161	0.902848779	0.902848779	X:72137152
cg20918588	-0.901364716	0.901364716	X:110750643
cg27330209	0.901297982	0.901297982	X:40154348
cg14281595	0.900942626	0.900942626	X:39731351
cg03706830	-0.900495423	0.900495423	X:24999769
cg10570391	0.900390414	0.900390414	X:25004718
cg27204141	0.899435912	0.899435912
cg15635095	-0.898301438	0.898301438
cg04010303	-0.898280803	0.898280803
cg15472612	0.89816924	0.89816924
cg26140588	-0.89626926	0.89626926
cg23966182	-0.89610394	0.89610394
cg24606107	-0.895970581	0.895970581
cg06644235	0.895919883	0.895919883
cg07847209	-0.893558673	0.893558673
cg13772153	-0.893482067	0.893482067
cg27658791	0.893298642	0.893298642
cg14665342	0.893070642	0.893070642
cg00851842	0.892978069	0.892978069
cg13996925	0.892179182	0.892179182
cg11148085	0.891006995	0.891006995
cg06792724	0.890621915	0.890621915
cg23973845	-0.890198927	0.890198927
cg02505036	-0.888732566	0.888732566
cg25237839	0.888037436	0.888037436
cg00853576	0.888031491	0.888031491
cg08722450	-0.887582109	0.887582109
cg13622484	-0.887439308	0.887439308
cg26256970	0.886502935	0.886502935
cg27192328	0.886407898	0.886407898
cg22710034	-0.88600335	0.88600335
cg11992145	-0.884094662	0.884094662
cg24177618	0.88347114	0.88347114
cg09509790	0.883256263	0.883256263
cg11539855	0.882997618	0.882997618
cg14677990	0.881081124	0.881081124
cg09434548	0.879757223	0.879757223
cg25497826	-0.879378971	0.879378971
cg15954878	0.879074966	0.879074966
cg15667675	0.878837238	0.878837238
cg27629193	-0.878638108	0.878638108
cg14382932	0.877552156	0.877552156
cg19346563	-0.877259181	0.877259181
cg23263253	-0.876762117	0.876762117
cg17414489	0.876395975	0.876395975
cg21996984	-0.876085362	0.876085362
cg09294291	-0.875811275	0.875811275
cg23912792	-0.87474131	0.87474131
cg07174525	-0.872458374	0.872458374
cg04447330	0.872288481	0.872288481
cg10504977	0.871847907	0.871847907
cg02079171	-0.871160933	0.871160933
cg22247803	-0.871063602	0.871063602
cg02122439	0.870995243	0.870995243
cg21914511	0.870694678	0.870694678
cg09493091	-0.867920029	0.867920029
cg01901696	0.867774797	0.867774797
cg23441040	0.867300165	0.867300165
cg20563352	0.866907274	0.866907274
cg00810883	0.866390745	0.866390745
cg01619705	0.863428417	0.863428417
cg00455143	0.863345175	0.863345175
cg24912150	-0.863344216	0.863344216
cg24790812	0.863049873	0.863049873
cg14704094	0.862607539	0.862607539
cg10418691	-0.8623705	0.8623705
cg01293271	0.861272818	0.861272818
cg04548337	-0.859068818	0.859068818
cg23212057	-0.857785554	0.857785554
cg06367756	0.856168394	0.856168394
cg10340181	0.856073741	0.856073741
cg05359510	0.855979082	0.855979082
cg12054225	0.854885943	0.854885943
cg26114982	0.852642148	0.852642148
cg18981120	-0.850339483	0.850339483
cg26767155	0.848430555	0.848430555
cg14800844	0.84826001	0.84826001
cg24785205	0.84785734	0.84785734
cg10834630	0.847297814	0.847297814
cg06131655	-0.847268283	0.847268283
cg21552156	-0.847059835	0.847059835
cg04014330	0.846428831	0.846428831
cg26486069	0.846240456	0.846240456
cg08256323	-0.843892679	0.843892679
cg15956104	-0.843880542	0.843880542
cg05623230	0.842967408	0.842967408
cg13225177	0.841728058	0.841728058
cg13748854	-0.840365649	0.840365649
cg09583106	0.839544201	0.839544201
cg22205400	-0.838599326	0.838599326
cg07099245	0.838309801	0.838309801
cg26400001	0.83829313	0.83829313
cg10630507	0.837930992	0.837930992
cg16845429	-0.837474889	0.837474889
cg18742617	-0.834265309	0.834265309
cg11661402	-0.834084059	0.834084059
cg20505337	0.834035173	0.834035173
cg15355508	0.834008177	0.834008177
cg12387371	0.833372419	0.833372419
cg06062143	-0.832363639	0.832363639
cg15600660	-0.831551742	0.831551742
cg04501234	0.83026941	0.83026941
cg26991442	-0.829660179	0.829660179
cg07227780	-0.82948612	0.82948612
cg27534091	-0.829313874	0.829313874
cg12287705	-0.829308359	0.829308359
cg04745590	0.828809939	0.828809939
cg12075801	0.828042421	0.828042421
cg05260526	0.828010006	0.828010006
cg00269503	0.827715992	0.827715992
cg02971933	-0.827462794	0.827462794
cg20728571	0.826957556	0.826957556
cg15217778	-0.824249911	0.824249911
cg04412186	0.823930536	0.823930536
cg03853119	-0.823460691	0.823460691
cg06734047	-0.822832614	0.822832614
cg06444943	0.821681016	0.821681016
cg07229058	-0.821153488	0.821153488
cg21192255	-0.820949899	0.820949899
cg02580016	0.820815576	0.820815576
cg15062055	0.820499865	0.820499865
cg06172365	-0.819271636	0.819271636
cg14560536	-0.818319878	0.818319878
cg22201504	0.816011241	0.816011241
cg25046864	-0.815633616	0.815633616
cg26748472	0.815050717	0.815050717
cg21676274	-0.814621889	0.814621889
cg15712063	0.814552145	0.814552145
cg21087043	0.814297304	0.814297304
cg20350671	0.812669077	0.812669077
cg18310610	-0.812161883	0.812161883
cg16871469	-0.810442471	0.810442471
cg18778101	0.809343467	0.809343467
cg25859808	-0.807785756	0.807785756
cg09160780	0.805959296	0.805959296
cg21140729	0.80595075	0.80595075
cg27166543	0.805342159	0.805342159
cg25255034	0.802586838	0.802586838
cg05450500	-0.802388809	0.802388809
cg13097175	0.802026067	0.802026067
cg03348883	-0.801528715	0.801528715
cg19364802	0.798919155	0.798919155
cg18385808	0.79787005	0.79787005
cg08493441	-0.797024603	0.797024603
cg09572920	0.796645219	0.796645219
cg27069680	-0.796365002	0.796365002
cg08352048	-0.794754856	0.794754856
cg14512779	-0.79419382	0.79419382
cg20338328	-0.794109555	0.794109555
cg09580507	-0.794050725	0.794050725
cg00253867	-0.79313	0.79313
cg11012613	0.7929159	0.7929159
cg17962021	0.79241201	0.79241201
cg12291306	0.790142438	0.790142438
cg03837769	-0.789855846	0.789855846
cg08229983	-0.789256967	0.789256967
cg26287744	-0.785671356	0.785671356
cg00547789	0.785214267	0.785214267
cg07006187	0.785184107	0.785184107
cg00060978	-0.784055448	0.784055448
cg07708989	-0.781519366	0.781519366
cg04862438	-0.780720419	0.780720419
cg00704763	-0.779955279	0.779955279
cg21987032	-0.778996714	0.778996714
cg13515661	-0.775034478	0.775034478
cg14988765	0.773224845	0.773224845
cg01085723	0.772923726	0.772923726
cg24376537	-0.771929302	0.771929302
cg17310539	-0.771480968	0.771480968
cg00350220	-0.771102594	0.771102594
cg11462657	0.768098349	0.768098349
cg16854780	-0.76743948	0.76743948
cg22719669	-0.767299741	0.767299741
cg11789731	0.766948567	0.766948567
cg05620664	-0.766714694	0.766714694
cg16080654	-0.766430926	0.766430926
cg00207040	-0.765678492	0.765678492
cg26601187	-0.765441231	0.765441231
cg18468467	0.76533419	0.76533419
cg24714722	0.763063921	0.763063921
cg07199314	-0.757472216	0.757472216
cg20532309	0.754908527	0.754908527
cg25401456	-0.754775549	0.754775549
cg09322656	-0.751155109	0.751155109
cg26246058	-0.747681474	0.747681474
cg19727333	-0.747450697	0.747450697
cg02661453	-0.746821047	0.746821047
cg19033447	0.746231561	0.746231561
cg04068216	0.745653262	0.745653262
cg26222437	0.745592603	0.745592603
cg16744571	-0.745492318	0.745492318
cg23674809	-0.745071329	0.745071329
cg07341770	0.743171696	0.743171696
cg08777014	-0.742776817	0.742776817
cg26941882	-0.740616369	0.740616369
cg04353073	-0.740226735	0.740226735
cg23124809	-0.738457893	0.738457893
cg19323157	0.738040179	0.738040179
cg20983117	-0.736137659	0.736137659
cg06080904	0.735664519	0.735664519
cg12139192	-0.735496578	0.735496578
cg06735354	0.732985371	0.732985371
cg13777420	-0.730795273	0.730795273
cg23702410	0.72839139	0.72839139
cg27593398	0.724725338	0.724725338
cg15270823	-0.724578101	0.724578101
cg20677061	0.722981823	0.722981823
cg08714594	0.722784034	0.722784034
cg08719385	0.722373306	0.722373306
cg01460860	-0.720981939	0.720981939
cg16455800	-0.720742379	0.720742379
cg13666447	-0.720672053	0.720672053
cg22363893	-0.720377957	0.720377957
cg24813264	-0.719030514	0.719030514
cg01319431	-0.718848359	0.718848359
cg20131482	-0.718394531	0.718394531
cg18372786	0.717943601	0.717943601
cg05622337	-0.715666566	0.715666566
cg26155557	-0.715311318	0.715311318
cg16468913	-0.714423255	0.714423255
cg19624396	-0.714327235	0.714327235
cg04542842	-0.713594634	0.713594634
cg03474625	-0.713237349	0.713237349
cg18518047	-0.712388145	0.712388145
cg16740993	-0.712147569	0.712147569
cg10512285	0.71187983	0.71187983
cg07836181	0.709927156	0.709927156
cg21752606	-0.709502052	0.709502052
cg05985706	-0.709168021	0.709168021
cg26500922	-0.709072532	0.709072532
cg25248596	-0.707745906	0.707745906
cg13262906	-0.706968603	0.706968603
cg04626222	-0.706742559	0.706742559
cg09337540	0.705920961	0.705920961
cg22523226	-0.704416593	0.704416593
cg24618784	-0.704340911	0.704340911
cg11036290	0.702891369	0.702891369
cg05998656	-0.70215783	0.70215783
cg12276099	-0.702091455	0.702091455
cg00211372	-0.698375724	0.698375724
cg06330379	0.697624986	0.697624986
cg10271516	-0.697502647	0.697502647
cg08415412	0.696460875	0.696460875
cg09736035	0.695985745	0.695985745
cg19068645	0.695176873	0.695176873
cg17002377	0.693606309	0.693606309
cg00697942	-0.693089907	0.693089907
cg12271854	0.692519265	0.692519265
cg22679901	0.689911747	0.689911747
cg15578558	-0.68941902	0.68941902
cg08871010	-0.686999231	0.686999231
cg03222030	0.686854955	0.686854955
cg26337676	-0.686806648	0.686806648
cg15958715	0.685548267	0.685548267
cg19062768	-0.685142451	0.685142451
cg16862391	0.685048784	0.685048784
cg25033232	0.683252723	0.683252723
cg02209262	0.683112301	0.683112301
cg08162897	-0.681390505	0.681390505
cg17081575	0.680300542	0.680300542
cg12012631	-0.679317121	0.679317121
cg08095446	-0.678765731	0.678765731
cg11441339	-0.678229829	0.678229829
cg19357997	-0.677831673	0.677831673
cg17184510	-0.677665519	0.677665519
cg22583998	-0.677609323	0.677609323
cg08512223	-0.677240132	0.677240132
cg08932990	-0.675288575	0.675288575
cg11799368	0.673618095	0.673618095
cg06453041	-0.673566159	0.673566159
cg19450480	0.671951041	0.671951041
cg03218461	0.669878867	0.669878867
cg12325485	0.669570652	0.669570652
cg03278971	0.668390423	0.668390423
cg11754189	0.667636911	0.667636911
cg02491716	-0.66679224	0.66679224
cg25616152	-0.666733368	0.666733368
cg22624300	-0.666708011	0.666708011
cg10839068	0.665505516	0.665505516
cg26221733	-0.663878753	0.663878753
cg22995271	-0.662585153	0.662585153
cg05848491	-0.662162057	0.662162057
cg23018843	-0.659344628	0.659344628
cg12654165	-0.659046271	0.659046271
cg23398642	-0.65864242	0.65864242
cg02482206	-0.658577718	0.658577718
cg16413495	-0.658274561	0.658274561
cg26417435	-0.657308572	0.657308572
cg00779472	-0.655299392	0.655299392
cg08021572	-0.654974557	0.654974557
cg27008132	0.654411359	0.654411359
cg16452780	0.650722777	0.650722777
cg02661636	-0.649433908	0.649433908
cg25691921	-0.648586096	0.648586096
cg10488600	0.648026594	0.648026594
cg08438560	0.647942677	0.647942677
cg23331714	0.647628921	0.647628921
cg18230281	0.646308106	0.646308106
cg19317080	0.644822685	0.644822685
cg20761338.2	0.641528001	0.641528001
cg20918876	0.641273988	0.641273988
cg00782232	-0.640908536	0.640908536
cg24505211	0.638721513	0.638721513
cg02206196	0.637920962	0.637920962
cg09834085	-0.636537612	0.636537612
cg10355276	-0.63595325	0.63595325
cg16269759	-0.635706655	0.635706655
cg26569020	-0.63530455	0.63530455
cg26989456	0.632910804	0.632910804
cg16159568	-0.632602326	0.632602326
cg12334849	0.631966388	0.631966388
cg11525050	-0.631458067	0.631458067
cg07323054	0.631181709	0.631181709
cg21259172	-0.630989722	0.630989722
cg11222788	-0.630526499	0.630526499
cg14273219	-0.630209459	0.630209459
cg21087155	0.630034805	0.630034805
cg26112867	0.628940513	0.628940513
cg09396124	-0.628896174	0.628896174
cg07758484	-0.628607466	0.628607466
cg23266612	-0.628101373	0.628101373
cg11329836	-0.627223663	0.627223663
cg24040066	0.62690062	0.62690062
cg10288121	0.62591211	0.62591211
cg25718356	0.625780472	0.625780472
cg13640160	0.624937506	0.624937506
cg13470529	0.623269535	0.623269535
cg08092444	-0.622483367	0.622483367
cg13144187	-0.621909797	0.621909797
cg14145156	0.62126672	0.62126672
cg10629958	-0.620796693	0.620796693
cg06480468	-0.620099886	0.620099886
cg14979152	-0.618936411	0.618936411
cg05576116	0.617702983	0.617702983
cg11461434	-0.617586257	0.617586257
cg21426639	-0.616240564	0.616240564
cg08280407	-0.61552403	0.61552403
cg09824710	0.615486853	0.615486853
cg11496450	0.614259693	0.614259693
cg17152790	-0.614155197	0.614155197
cg15937795	-0.613945897	0.613945897
cg27512235	0.612803606	0.612803606
cg23916861	0.612728822	0.612728822
cg19446259	-0.612583218	0.612583218
cg21684161	-0.611715571	0.611715571
cg01145947	-0.610948066	0.610948066
cg09209584	0.610643955	0.610643955
cg03443886	0.605584786	0.605584786
cg07622716	0.604680331	0.604680331
cg00301226	0.602541929	0.602541929
cg14753817	-0.601715698	0.601715698
cg22639428	-0.601435913	0.601435913
cg27742797	-0.601365718	0.601365718
cg26750856	-0.601264365	0.601264365
cg03286410	0.600438715	0.600438715
cg21417632	0.600053212	0.600053212
cg14264409	-0.599617644	0.599617644
cg14331586	-0.599276122	0.599276122
cg02673411	-0.595990246	0.595990246
cg22519116	-0.595942885	0.595942885
cg02769235	0.595666105	0.595666105
cg23882198	-0.59362146	0.59362146
cg26864094	0.593512713	0.593512713
cg01609034	0.591722378	0.591722378
cg09610373	-0.591411555	0.591411555
cg04969475	0.59101371	0.59101371
cg13156511	-0.590774206	0.590774206
cg17715469	0.590467156	0.590467156
cg12907232	0.588630933	0.588630933
cg18505571	0.58782471	0.58782471
cg06956088	-0.587231365	0.587231365
cg22572209	-0.585617655	0.585617655
cg09793827	-0.585424308	0.585424308
cg23075226	-0.585312139	0.585312139
cg23292987	-0.58485753	0.58485753
cg22521808	0.584654234	0.584654234
cg00936991	-0.584024009	0.584024009
cg16903978	0.582011319	0.582011319
cg20002640	0.580737235	0.580737235
cg08707617	0.577133391	0.577133391
cg19350036	-0.577073006	0.577073006
cg18527314	0.576779229	0.576779229
cg23640011	0.576320209	0.576320209
cg11269793	-0.575883895	0.575883895
cg06043205	-0.575422022	0.575422022
cg19957773	-0.569296296	0.569296296
cg03915476	-0.569172763	0.569172763
cg23113120	-0.568134482	0.568134482
cg02025801	-0.566389653	0.566389653
cg00264579	0.566369133	0.566369133
cg12330929	0.566210613	0.566210613
cg19531041	-0.566183785	0.566183785
cg08309206	0.565943007	0.565943007
cg00055619	0.56537375	0.56537375
cg13457709	0.564312645	0.564312645
cg11108049	-0.561984652	0.561984652
cg19354122	-0.561474247	0.561474247
cg03171087	0.560093501	0.560093501
cg03541332	0.559866466	0.559866466
cg06678289	0.559127517	0.559127517
cg17238926	-0.558832259	0.558832259
cg02737031	-0.558648975	0.558648975
cg10426441	0.55762247	0.55762247
cg25467635	0.557618265	0.557618265
cg12044936	-0.556719258	0.556719258
cg14297905	-0.556093846	0.556093846
cg11075694	0.555189567	0.555189567
cg17072671	0.554598349	0.554598349
cg01702252	-0.550252303	0.550252303
cg07601771	-0.548019083	0.548019083
cg04118889	0.547949696	0.547949696
cg04703270	-0.546341392	0.546341392
cg04852067	-0.546100562	0.546100562
cg22539495	0.544971231	0.544971231
cg12758892	0.543716461	0.543716461
cg06951357	0.543165936	0.543165936
cg21353753	-0.543150573	0.543150573
cg27335281	-0.541603131	0.541603131
cg08430237	-0.541492478	0.541492478
cg17219049	-0.541200733	0.541200733
cg01992129	-0.540761547	0.540761547
cg13267461	-0.538309959	0.538309959
cg07150211	0.536577479	0.536577479
cg10733902	-0.535892609	0.535892609
cg09040561	0.534659824	0.534659824
cg21030623	0.534263903	0.534263903
cg11742734	-0.534042569	0.534042569
cg13132580	-0.533483931	0.533483931
cg21906588	-0.533258204	0.533258204
cg17200683	-0.532346065	0.532346065
cg14000524	0.531395335	0.531395335
cg03178290	-0.530803537	0.530803537
cg11837390	0.530739762	0.530739762
cg27196484	-0.530495788	0.530495788
cg02082650	0.530134094	0.530134094
cg25911271	0.528729818	0.528729818
cg02694968	0.528057694	0.528057694
cg05985562	0.5264244	0.5264244
cg20202533	-0.526403283	0.526403283
cg27274433	-0.525653131	0.525653131
cg03262217	0.525461918	0.525461918
cg26938944	-0.525065959	0.525065959
cg00281024	0.524464091	0.524464091
cg06320218	-0.52440292	0.52440292
cg09371715	-0.523304031	0.523304031
cg19780565	0.52329679	0.52329679
cg24358591	-0.522620329	0.522620329
cg04117529	0.522373089	0.522373089
cg22029056	0.520698118	0.520698118
cg16242270	-0.517096933	0.517096933
cg17838431	-0.516805741	0.516805741
cg27218009	-0.516783926	0.516783926
cg16873695	0.51550027	0.51550027
cg08514277	-0.513615785	0.513615785
cg21050524	-0.512481675	0.512481675
cg10504271	0.512418004	0.512418004
cg14084430	0.511502761	0.511502761
cg22804388	-0.511426256	0.511426256
cg02677805	-0.510760884	0.510760884
cg13486813	-0.508091929	0.508091929
cg04415471	0.507373651	0.507373651
cg13106750	-0.505753758	0.505753758
cg09051526	0.505336692	0.505336692
cg20967318	0.504802241	0.504802241
cg14110884	0.504561456	0.504561456
cg23185247	-0.504528676	0.504528676
cg21098134	0.504286134	0.504286134
cg02880697	0.504015641	0.504015641
cg03571234	0.500210163	0.500210163
