# Supplementary material for: An epigenetic clock to estimate the age of living beluga whales
Source: Evol Appl. 2021 Feb 3;14(5):1263–73. doi: 10.1111/eva.13195 (PMC8127720; doi:10.1111/eva.13195)
Supplement: Supplementary file 5 — Table S4 [file EVA-14-1263-s002.csv]

clock_info	alpha	clock_size	sex	mae	medae	r-squared	p-value	regression_slope	y-intercept
samp_67_10good_a01_clock	0.1	134	all	3.504738266	3.341097932	0.941535433	8.52E-42	0.775200329	7.647163044
samp_67_10good_a01_clock	0.1	134	m	3.753239875	3.622053739	0.936617999	6.02E-22	0.76245518	8.053144457
samp_67_10good_a01_clock	0.1	134	f	3.216155753	2.92797698	0.949636182	2.28E-20	0.792704427	7.137618195
samp_67_10good_a02_clock	0.2	71	all	4.298422197	4.269592621	0.922934412	6.82E-38	0.721129245	9.535141685
samp_67_10good_a02_clock	0.2	71	m	4.574474893	4.509317924	0.916960432	6.01E-20	0.705816494	10.01261749
samp_67_10good_a02_clock	0.2	71	f	3.977844873	3.549080464	0.932971093	1.45E-18	0.742345886	8.931126102
samp_67_10good_a03_clock	0.3	53	all	4.678478486	4.61991243	0.925915528	1.89E-38	0.724779466	9.952076475
samp_67_10good_a03_clock	0.3	53	m	4.964712712	4.72871394	0.91970033	3.39E-20	0.707974036	10.48175059
samp_67_10good_a03_clock	0.3	53	f	4.346077448	4.164141724	0.936807151	6.16E-19	0.747962006	9.28468808
samp_67_10good_a04_clock	0.4	40	all	4.662804979	4.424394768	0.924748008	3.14E-38	0.720467074	10.00447922
samp_67_10good_a04_clock	0.4	40	m	4.958071744	4.802250161	0.918212334	4.64E-20	0.702312739	10.57259589
samp_67_10good_a04_clock	0.4	40	f	4.319914541	4.21032261	0.936451946	6.69E-19	0.745584056	9.286758639
samp_67_10good_a05_clock	0.5	34	all	4.409459227	4.080555528	0.925251213	2.53E-38	0.725568648	9.605848791
samp_67_10good_a05_clock	0.5	34	m	4.724315273	4.488259453	0.918740181	4.15E-20	0.706028423	10.21757474
samp_67_10good_a05_clock	0.5	34	f	4.043819947	3.793892255	0.937333355	5.46E-19	0.752598706	8.833147466
samp_67_10good_a06_clock	0.6	29	all	3.91004728	3.412794742	0.925723832	2.05E-38	0.731912188	8.865209459
samp_67_10good_a06_clock	0.6	29	m	4.251692526	3.812428698	0.919232846	3.74E-20	0.71088826	9.519411839
samp_67_10good_a06_clock	0.6	29	f	3.513297962	3.300569954	0.938166597	4.49E-19	0.761066521	8.036993403
samp_67_10good_a07_clock	0.7	27	all	3.312689403	2.886819094	0.925722285	2.06E-38	0.738865861	7.923481184
samp_67_10good_a07_clock	0.7	27	m	3.659245427	3.111814461	0.919388852	3.62E-20	0.717047039	8.600532783
samp_67_10good_a07_clock	0.7	27	f	2.910237247	2.497843627	0.938117181	4.55E-19	0.7691566	7.065449623
samp_67_10good_a08_clock	0.8	26	all	2.683910631	2.240672836	0.925298853	2.47E-38	0.747506776	6.6071819
samp_67_10good_a08_clock	0.8	26	m	3.000302919	2.998995142	0.919281587	3.70E-20	0.724871402	7.310267079
samp_67_10good_a08_clock	0.8	26	f	2.316487329	1.695993556	0.93744924	5.31E-19	0.778918541	5.716486474
samp_67_10good_a09_clock	0.9	23	all	2.339072681	1.965304968	0.924494786	3.50E-38	0.756467802	5.169541068
samp_67_10good_a09_clock	0.9	23	m	2.641426794	1.959440563	0.918565527	4.31E-20	0.733434622	5.893141436
samp_67_10good_a09_clock	0.9	23	f	1.987951777	2.0638959	0.936693033	6.33E-19	0.788284016	4.25670788
samp_67_10good_a1_clock	1	20	all	2.333770357	2.010930338	0.924075601	4.20E-38	0.758339209	5.048735838
samp_67_10good_a1_clock	1	20	m	2.629381829	1.95591346	0.918099476	4.75E-20	0.734993084	5.787977363
samp_67_10good_a1_clock	1	20	f	1.990479616	2.018631212	0.93653375	6.56E-19	0.790482597	4.118882906
LOOCV_samp_67_10good_a01_clock	0.1	134	all	3.652590233	2.900632195	0.744751906	6.05E-21	0.655720644	7.360922932
LOOCV_samp_67_10good_a01_clock	0.1	134	m	4.091018049	3.089356691	0.706112533	1.45E-10	0.636227217	7.974999081
LOOCV_samp_67_10good_a01_clock	0.1	134	f	3.143448253	2.900632195	0.804685961	8.44E-12	0.682616948	6.587040011
LOOCV_samp_67_10good_a02_clock	0.2	71	all	3.683125012	2.782129538	0.74648827	4.84E-21	0.641676987	7.51659886
LOOCV_samp_67_10good_a02_clock	0.2	71	m	4.14834702	2.932426551	0.707169065	1.37E-10	0.621425238	8.054056734
LOOCV_samp_67_10good_a02_clock	0.2	71	f	3.142867196	2.782129538	0.806918489	7.14E-12	0.67143783	6.792488493
LOOCV_samp_67_10good_a03_clock	0.3	53	all	3.70026141	3.101063419	0.742975799	7.59E-21	0.662783731	7.152947527
LOOCV_samp_67_10good_a03_clock	0.3	53	m	4.271797335	3.544794984	0.69580235	2.63E-10	0.641569665	7.819407488
LOOCV_samp_67_10good_a03_clock	0.3	53	f	3.036542272	2.88625093	0.818055018	3.00E-12	0.69208702	6.312201622
LOOCV_samp_67_10good_a04_clock	0.4	40	all	3.619704154	2.956142171	0.74770396	4.14E-21	0.651590442	7.279266591
LOOCV_samp_67_10good_a04_clock	0.4	40	m	4.150143211	3.062790435	0.704444115	1.60E-10	0.630455569	7.865259378
LOOCV_samp_67_10good_a04_clock	0.4	40	f	3.003710409	2.743579352	0.815015216	3.82E-12	0.682195037	6.503633234
LOOCV_samp_67_10good_a05_clock	0.5	34	all	3.584929571	2.990065092	0.74582688	5.27E-21	0.652663718	7.135523783
LOOCV_samp_67_10good_a05_clock	0.5	34	m	4.151333923	3.202450058	0.698032078	2.32E-10	0.623502634	7.89535732
LOOCV_samp_67_10good_a05_clock	0.5	34	f	2.927169679	2.743026167	0.819321121	2.71E-12	0.695771716	6.104036485
LOOCV_samp_67_10good_a06_clock	0.6	29	all	3.605758889	3.042452873	0.743652679	6.96E-21	0.652575022	7.220472494
LOOCV_samp_67_10good_a06_clock	0.6	29	m	4.172925146	3.253587427	0.699822383	2.09E-10	0.625198922	7.98737986
LOOCV_samp_67_10good_a06_clock	0.6	29	f	2.947114203	2.694423354	0.81087646	5.27E-12	0.692074956	6.209537755
LOOCV_samp_67_10good_a07_clock	0.7	27	all	3.746984222	3.041916362	0.734135777	2.29E-20	0.654328711	7.205737113
LOOCV_samp_67_10good_a07_clock	0.7	27	m	4.299786955	3.579986216	0.691366137	3.38E-10	0.631260767	7.966087509
LOOCV_samp_67_10good_a07_clock	0.7	27	f	3.105019758	2.547419186	0.801292639	1.09E-11	0.68554787	6.263187074
LOOCV_samp_67_10good_a08_clock	0.8	26	all	3.737434955	3.15132821	0.737929911	1.43E-20	0.663000325	7.042463682
LOOCV_samp_67_10good_a08_clock	0.8	26	m	4.327229203	3.644450779	0.693060255	3.07E-10	0.639656558	7.757381135
LOOCV_samp_67_10good_a08_clock	0.8	26	f	3.052512603	2.759236848	0.808178108	6.49E-12	0.695579155	6.13197688
LOOCV_samp_67_10good_a09_clock	0.9	23	all	3.651026323	2.874587283	0.739753169	1.14E-20	0.653681702	7.225496374
LOOCV_samp_67_10good_a09_clock	0.9	23	m	4.156956455	2.982248209	0.697781763	2.35E-10	0.630933549	8.006750811
LOOCV_samp_67_10good_a09_clock	0.9	23	f	3.063494557	2.564152361	0.80611483	7.58E-12	0.683899213	6.271022173
LOOCV_samp_67_10good_a1_clock	1	20	all	3.664628708	2.825824467	0.738670149	1.31E-20	0.663930314	7.037188451
LOOCV_samp_67_10good_a1_clock	1	20	m	4.198578659	2.984572033	0.696221643	2.57E-10	0.633770648	7.990452469
LOOCV_samp_67_10good_a1_clock	1	20	f	3.044557797	2.630664673	0.804681045	8.45E-12	0.705485908	5.837329386
