# Supplementary material for: An epigenetic clock to estimate the age of living beluga whales
Source: Evol Appl. 2021 Feb 3;14(5):1263–73. doi: 10.1111/eva.13195 (PMC8127720; doi:10.1111/eva.13195)
Supplement: Supplementary file 6 — Table S5 [file EVA-14-1263-s007.csv]

ProbeID	singleCpGcorrelation	Homo sapien coordinate	Homo sapien flanking sequence	Annotations from Homo Sapien	Homo sapien flanking sequence	Beluga Coordinates from BLAST (ASM228892v3)	Percent Identity	CG at expected coordinate?	Annotations from Beluga	Beluga Coordinates from BLAST (ASM228892v2)	GO database MF	GO database BP	GO database CC
cg00952468	-0.757811522	1:214027713	1:214027513-913	PROX1	TCCTGTGAGATGACCAAGAAATCTACTATATGTAAAATTTGAAAGCCAAGTCAATTCTAAACCAGGCTTATCATTTTTAAAGTATGTTTATCCAGCTTTGTAGTAGGAACAAGCAGACTGTTTGAAGGCCACATACTTTTCAAACCCTGGTTGCAACACGTCTGCCCCGTTTTGAAACTGTCTTTATCTAGCCGAGAAAACGAAAATCTATTTGACAAAGTGGCACTCTGGCCAGTTTATCTTGCAATATGGCTTTAGCTCACTGAGTCTATTGATTTCCTTAAATTAATGTTTACAGAATGCTACTGAATTTTGCTCAACAGAACATTGTTCTTTCGAAGCTTTATATATATATATATATAAAAGAGATACAGACTGTTATTGCCATGTGTTCCTTTG…	NW_022098019.1:13114077	0.9148	Yes	PROX1	NW_019160903.1:5734600	RNA polymerase II cis-regulatory region sequence-specific DNA binding, DNA-binding transcription factor activity, RNA polymerase II-specific, DNA-binding transcription repressor activity, RNA polymerase II-specific, DNA binding, DNA-binding transcription factor activity, protein binding, nuclear receptor binding, transcription regulatory region DNA binding, DNA binding domain binding, LBD domain …	negative regulation of transcription by RNA polymerase II, cell fate determination, kidney development, liver development, positive regulation of endothelial cell proliferation, lymphangiogenesis, lens development in camera-type eye, hepatocyte cell migration, regulation of transcription, DNA-templated, brain development, circadian rhythm, positive regulation of cell population proliferation, neg…	nuclear chromatin, nucleus, cytoplasm
cg02534193	-0.64569287	2:219444924	2:219444724-219445124	SPEG	GCCTTCAGCACCCCCACGGGTGAGCTCCTGGGGTGTACAAAGAGCAGGCAGGCGGGTTTTCCATAAGGGGTGCCTCAGTCTCACGGTGCTCCTTTCTCTAGGGGGTTCTGACACCCTGGTGGGCACCTCCCTGGACACACCCCCGACCTCCGTGACAGGCACCTCAGAGGAGCAAGTGAGCTGGTGGGGCAGCGGGCAGACGGTCCTGGAGCAGGAAGCGGGCAGTGGGGGTGGCACCCGCCGCCTCCCGGGCAGCCCAAGGCAAGCACAGGCAACCGGGGCCGGGCCACGGCACCTGGGGGTGGAGCCGCTGGTGCGGGCATCTCGAGCTAATCTGGTGGGCGCAAGCTGGGGGTCAGAGGATAGCCTTTCCGTGGCCAGTGACCTGTACGGCAGCGC…	NW_022098076.1:77288661	0.9328	Yes	SPEG	NW_019160860.1:34203114	protein kinase activity, protein serine/threonine kinase activity, protein binding, ATP binding	protein phosphorylation, muscle organ development, negative regulation of cell population proliferation, muscle cell differentiation, cardiovascular system development	nucleus
cg02714609	-0.820563875	2:143624152	2:143623952-143624352	ARHGAP15	ATTGAAAATGTTCCCTTCCTACGGAAAGAGGGAGGAAAAAAAAATGCACAGCACCAAACCTCTAGGTGCAGAAGGCTGTTAACGGTTGCTGATGATAGTAGGCAAACATTAACATAATAATTAGTGTCTTGTAATTGTTTCATTAAAACCAGTTGTTCCATTTCTCCTCGTGTTTTCCCAGAAGAGAAGCTGAATTTGGACGACAGCCAGTGGGAGGACATCCACGTTGTCACCGGAGCACTGAAGATGTTTTTCCGGGAGCTGCCTGAGCCGCTCTTCCCTTACAGTTTCTTTGAGCAGTTTGTGGAAGCGATCAGTAAGTACCTCACAGAAAAGGGCAGGTGGTAGAATAACCTGACATCCTGGAATTATTAAGTAAATAATAAGAATGATTATAAT…	NW_022098076.1:9049196	0.915	Yes	ARHGAP15	NW_019160862.1:9050495	GTPase activator activity	signal transduction, regulation of cell shape, regulation of GTPase activity, positive regulation of GTPase activity, regulation of small GTPase mediated signal transduction	cytoplasm, cytosol, membrane
cg07279255	0.695569832	2:118847861	2:118847661-118848061	N/A, closest is EN1, around 215 bp away	TGGCAGCGCCTTTAATCGCCTTTGCTTTTTTTGCAGGGAGAGCGCGTCTCCGCCAGCGCCGGGCTGTTTTTTTTTTTTTTTTTTTTTTTTTTTTTTTCAAATCTCTGACAGCTCGGATCTTTGCACAAACTCTCTCGCTTAAAAAAAAAATCACCCAGGCACACTTTTTGCCTTCAAACCGGAAGCACGTGAGTCAGGGCCGCACGTGTGCGGAGCCAATGGCGAGCCGGGACTCGCGCTGACACTCGGGCCTCGGCCCAATGGGCGCGCGCGGGACTTTGCGGATAAATAATCCGGGGGCGTCAACCGCTGGCGGAGAGGGGGCGCCTCGGCGCTGGCCCTGTGCGTCGGGTCCGCCCTCCCCCACCCGCGCCCGCACCCGCGTCCCTCCCCCTCCTT…	NW_022097997.1:10444169	0.8955	Yes	N/A, closest is EN1, around 600 bp away	NW_019160898.1:10445488
cg07493173	-0.785369617	18:25078102	18:25077902-25078302	ZNF521	AAATTCAACAGTGATGTAGTGTGTGACTCAAAGAAGAAGAAAAAAAAAACATTTACTCTGCTCTTCTTCTGACAGTTTCTCATAAAATATCTGCAGTCCATCTATCTTTTAGTACTCCGGGCTCCTCTGGAGAGCAGAAAATGGTGGTTTAAAGCTCACTTCAGTGCCAGTCTGCGGGAGATGGCTTTCCACAGGGCCCCCGCTGATGGAGGCCTAGGGGAAGAGGCCCAGGAGTTATTCAATCAGCCCGAGACTCTGGGGCGGCTGGGGGTCCTTTGAGGGCTGATTATAAAGCTGCCCTCCTGTTGCCTGCCTCGGAACAGAACGAAATGAGCAGCCTCTTGCTGCGCAGATTCTGAAAGAAGGAATTTCACCTGTCATGGAGTTTGTCAGAATTTC…	NW_022098003.1:4492285	0.935	Yes	ZNF521	NW_019160891.1:4492765	DNA binding, protein domain specific binding, protein binding, metal ion binding	neuron fate commitment	nucleus
cg09622321	-0.868598202	7:115756444	7:115756244-115756644	N/A, closest is TFEC, around 178,000 bp away	ATTTACAAAAATTTATGGAAAGAATCAGACTGGTGCAGAATGCTGTAATTAGGTGTATAATAAGAGCATCACAATTTGCAATGCATCCTACAGAGGAATAGCTGCCTACTATGATTTAACTAGGATTGGGCAAATGTGCAGCCCTCAGTGCCATTTATGAATTAATCAGGTGCACAAGCACCTCTTAGGAGCCTTCACACCGAGTGAGGAAATCTCCTAAGGGACATCATATTAAAACAGCCCTACAAAACTCATTAGTAGAAACTACATCTTCCTATTTTTAATTTAAATATATAATAGAAAAAGAAACAACCTTTTCCAGTCTATCACTGGACTTGAATTAGGGTCATTGTAATGAAGGAATACTAAAGTTTTTTTGTTTAGTTTCTGAATAAATGC…	NW_022098064.1:34179560	0.9527	Yes	None, closest is LOC115801766 gene, around 14,000 bp away	NW_019160856.1:34181090
cg12584622	-0.868545898	2:143843889	2:143843689-143844089	N/A, closest is ARHGAP15, around 75,000 bp away	CCTCACTCTCTCTTAAACTATATTTCCACCTTAAATAAATTAAAGCATGCAGCAGCAGTAGGTAAGGTGGTCAATGCAATTAAATTCAAAACCTGAATGTATTGAACTTTCTGCAATTATACATGGGTCATCTCTGGACAATATGTTGGCCATCTGGTAGCATCTGTGCCGTTCCCTCTAATAGAGTTCCTGCTGTGGCTCGAGGCCATGGCAGGCAGCGCTAAGCAGGTCACATGTTGTGTCTTTCAGCCATATTTAGGTCACAATTTGGGGTGGGAGGAGGCAGGAATTATCTTTTTGTACAAAGGCAATAAAAATGAATAATCCCTTGTAGGTATCTTGTGTTTTGTTAAATAGATAGGGGGTAAATTTTACAGTTTCATTCCATGCTTCCCAAGT…	NW_022098076.1:9246622	0.9505	Yes	None, closest is GTDC1 gene, around 42,000 bp away	NW_019160862.1:9247920
cg14043264	-0.781689105	12:99154333	12:99154133-99154533	ANKS1B	GCAAGTTCAGTCCTAAGGGCATCCAATTTTCCAATGCAGTTACATATATAAATCTGACCAGTTTTGGTGCAAATCAGGCTGCCTCTGAGCCATGTAAGACACATAAGAAGCAAAGACAGACAAAAGGCAGCTCCGTGGACACAGAGAGCTTCTTACCATAAACTGCACATTGTCAAATCCATTAGCCATCAGGTGGTTCTCGTACTGAGGTAGCCCAATGCTTTCCAACCATTGTCCCACTGTTTGGACAGGGCATCTGGGTCCTGTAAGAGGATGAAGAGGGAAGCGTTTAAGCAGGGAGTAGCCGTCCACGGGGTAATAGCGGTAGTCCTGGGCTGAGAGGTGGCATTGCCACATCATGCCCCTGGGAAAGTTGCTATCAAAGGAGCCCGCCAGCTT…	NW_022098037.1:4517510	0.9724	Yes	ANKS1B	NW_019160920.1:894135	protein binding, ephrin receptor binding	regulation of synaptic plasticity by receptor localization to synapse	cytosol, plasma membrane, postsynaptic density, Cajal body, cell junction, dendritic spine, intracellular membrane-bounded organelle
cg14671961	-0.656646886	18:32868616	18:32868416-32868816	LOC105372058	ACTAGGGTGTGAGCTAGGTGCTGCTGCAGTATGAATCTTTTAAAAGGCGCCTAAGAAATATTTAAGACCCTGGTCTAGGAGGAACGGCTCTCCCAGGCATAATTTTTGGTGCTGGTTGCAGCAGGGAGCGTATGCTGGGAGGAAAGTATTATTTTTCTAAATGGAAGGTGTCAGATGGTCACGCAATGTGACTGCATGTTCGAGATCACTGCCTCCCATCTGCAATTTGTGACGTGTGAAAGATTCTGCCCAAATGTGCTCACCAACTGGAAATCCTCGGCACTTTTTTTCCTTATCAGGAGAGACCAAGATAACCAATGGTTTACAGATCAGGGATCCTATCAAATTAATATCACTGTAGGATAAAATCTGTTTTAAATACAACTCCTAAACTCCAGC…	NW_022098003.1:11019243	0.9776	Yes	None, closest is CCDC178 gene, around 70,000 bp away	NW_019160891.1:11020299
cg15809488	-0.74870172	3:25428622	3:25428422-25428822	RARB	CCGGAACGCATTCGGAAGGCTTTTTGCAAGCATTTACTTGGAAGGAGAACTTGGGATCTTTCTGGGAACCCCCCGCCCCGGCTGGATTGGCCGAGCAAGCCTGGAAAATGGTAAATGATCATTTGGATCAATTACAGGCTTTTAGCTGGCTTGTCTGTCATAATTCATGATTCGGGGCTGGGAAAAAGACCAACAGCCTACGTGCCAAAAAAGGGGCAGAGTTTGATGGAGTTGGGTGGACTTTTCTATGCCATTTGCCTCCACACCTAGAGGATAAGCACTTTTGCAGACATTCAGTGCAAGGGAGATCATGTTTGACTGTATGGATGTTCTGTCAGTGAGTCCTGGGCAAATCCTGGATTTCTACACTGCGAGTCCGTCTTCCTGCATGCTCCAGGA…	NW_022098046.1:7769855	0.9576	Yes	RARB	NW_019160939.1:7640008	DNA binding, zinc ion binding, protein binding, drug binding, nuclear receptor activity, RNA polymerase II cis-regulatory region sequence-specific DNA binding, sequence-specific DNA binding, sequence-specific double-stranded DNA binding, retinoid X receptor binding, DNA-binding transcription factor activity, RNA polymerase II-specific, protein-containing complex binding	multicellular organism growth, signal transduction, negative regulation of cell population proliferation, ventricular cardiac muscle cell differentiation, regulation of transcription, DNA-templated, positive regulation of neuron differentiation, striatum development, positive regulation of transcription by RNA polymerase II, glandular epithelial cell development, transcription initiation from RNA…	nucleus, nuclear chromatin, cytoplasm, nucleoplasm
cg15992086	-0.612167326	9:134281698	9:134281498-134281898	N/A, closest is RXRA, around 35000 bp away	ACGTTTGTGCTTATGGATGCACATATGCAGTCATGCGTGTGTGTGTGTGCACGTCTGCTCGTGTGTGCATGTGTCCACGTGTGTGCGCTTCGTGTCCCTGCCCAGTTAACACAATGCACACAATTGCCTCCAAAGAAATGGGGATGTTCTTTAGAAAGAGGATGCTTTTTTGCATTTCAATTGACCGCCTCAACAATGTCCGTTTAATTAGTGTGTTTTGAAGGGGAAATGAAGGAAAATTATAACTCATCCGAGAAAATGGCTTGTACGTGCTCAGCTCTTCTCGCGGGTTCCGGTGGAGCCACCACCAGGTCCGGCAGAGCCTGGGCCCAGTGCCGTCCACCCAGAGGAGGAAGGGAAGGGCTGGCATGGTCCCTGGGGTGGGGGACATGGGGGACA…	NW_022098011.1:2656086	0.8046	Yes	N/A, closest is RXRA, around 38000 bp away	NW_019160874.1:2655525
cg16678811	-0.788732066	17:56617231	17:56617031-56617431	NOG	TTGGGGTGGGGGTGAGCACAGAGAAGAGTATTGCGGTTCACTCCTAATCTCTGCCCCCAGATCTCCCCACTCCCCCTTTGCATCTTTCTTGGAAGGGCCCCTCAGAATCCACCAAAATAACCCCTCCCTCCTCCTTCACCTCCCTGTCCCATTCGCCTTGGCTGTCCCCCCTGCAGAAGGCCGGCATGCAGCCTGGTGCACGGGTTAGGGGTGTGTAACATTTTGTCTGAATAGGCCCCTATGTTCCCATAATTTATAGTGGTAAGTAATCTTATTTGCAAAGCAAGCCCTTACAGTTATAAAAAACAAGTTAATTGACTTGCATAAAAATCAAACATGTAAAAGTTTTCCATCTTAACACAAACAGCACACTGAGCCCATTTGTACAATAGCTATGAT…	NW_022098032.1:4189970	0.9091	Yes	None, closest is NOG gene, around 21,000 bp away	NW_019160928.1:4158510	protein binding, cytokine binding, protein homodimerization activity	negative regulation of transcription by RNA polymerase II, skeletal system development, osteoblast differentiation, in utero embryonic development, endoderm formation, mesoderm formation, epithelial to mesenchymal transition, neural plate morphogenesis, neural tube closure, membranous septum morphogenesis, outflow tract morphogenesis, endocardial cushion morphogenesis, ventricular compact myocard…	extracellular region, extracellular space
cg17856858	-0.816076182	9:89001452	9:89001252-89001652	S1PR3	CTGCGGGAGCATTACCAGTACGTGGGGAAGTTGGCGGGCAGGCTGAAGGAGGCCTCCGAGGGCAGCACGCTCACCACCGTGCTCTTCTTGGTCATCTGCAGCTTCATCGTCTTGGAGAACCTGATGGTTTTGATTGCCATCTGGAAAAACAATAAATTTCACAACCGCATGTACTTTTTCATTGGCAACCTGGCTCTCTGCGACCTGCTGGCCGGCATCGCTTACAAGGTCAACATTCTGATGTCTGGCAAGAAGACGTTCAGCCTGTCTCCCACGGTCTGGTTCCTCAGGGAGGGCAGTATGTTCGTGGCCCTTGGGGCGTCCACCTGCAGCTTACTGGCCATCGCCATCGAGCGGCACTTGACAATGATCAAAATGAGGCCTTACGACGCCAACAAG…	NW_022098070.1:7373512	0.9088	Yes	S1PR3 gene	NW_019160969.1:4109079	G protein-coupled receptor activity, integrin binding, protein binding, lipid binding, sphingosine-1-phosphate receptor activity	cytokine production, sphingosine-1-phosphate receptor signaling pathway, inflammatory response, G protein-coupled receptor signaling pathway, adenylate cyclase-inhibiting G protein-coupled receptor signaling pathway, positive regulation of cytosolic calcium ion concentration, Notch signaling pathway, positive regulation of cell population proliferation, anatomical structure morphogenesis, regulat…	cell, plasma membrane, integral component of plasma membrane
cg18629679	-0.838745459	3:124678272	3:124678072-124678472	KALRN	TGAAGCCCGGGCTTGATGGAGCACCTCACCTGCTGACTCACCCAAGGGTGGTGAGCCCGCCCTCCACATCGCTGTCCCTGACCTGCCATTTTGATTGGTGCATTTTTTGGTACAACAGGAAGTCATGTTCATGGCATACTCTACGCATGAGAAAGCGGGCGGAAGTGGAGAACACGGGTAAAAATGAAGCCACAGGGCCTCGTAAACCCAAGGATATTCTGGGCAACAAAGTCTCTGTTAAAGTGAGTAAGGTATTCCGGAGCTGCGTCCCCACCTGTCATCCACTCCCACCCTGCAGCATTCTCACAAGCCAATTTGGGTGGATGGGTTATTTTTTTTTTTTCCCAGTATGGGTACCAGAGGGGAAGTAGTTTAGCAGGATTTTGCATGCAAGATCAA…	NW_022098104.1:81722106	0.9273	Yes	KALRN	NW_019160855.1:57609980	protein kinase activity, protein serine/threonine kinase activity, guanyl-nucleotide exchange factor activity, Rho guanyl-nucleotide exchange factor activity, protein binding, ATP binding, metal ion binding	protein phosphorylation, signal transduction, G protein-coupled receptor signaling pathway, nervous system development, neuromuscular junction development, lactation, memory, adult locomotory behavior, vesicle-mediated transport, regulation of Rho protein signal transduction, social behavior, intracellular signal transduction, maternal behavior, positive regulation of apoptotic process, positive …	nucleoplasm, cytosol, actin cytoskeleton, extracellular exosome
cg21419180	0.458993692	4:146640746	4:146640546-146640946	POU4F2	TCGAGGAGGCCGAGAAGTCCCACCGCGAGAAGCTCACCAAGCCTGAACTCTTCAATGGCGCGGAGAAGAAGCGCAAGCGCACGTCCATCGCTGCGCCAGAGAAGCGCTCGCTCGAAGCCTACTTTGCCATTCAGCCTCGGCCCTCCTCTGAAAAGATCGCCGCCATCGCGGAGAAGCTGGACCTGAAGAAAAACGTGGTGCGCGTCTGGTTCTGCAACCAGAGGCAGAAACAGAAAAGAATGAAATATTCCGCCGGCATTTAGAAGACTCTTGGCCTCTCCAGAGACGCCCCTTTCCTCGTCCGCTCTTTTCTCTCCTCTCTTCTGCCTCTTTTCACTTTTGGCGACTAGAAACAATTCCAGTAAATGTGAATCTCGACAAATCGAGGACTGAAGAGGG…	NW_022098045.1:20787913	0.8988	Yes	POU4F2	NW_019160919.1:8215440	RNA polymerase II proximal promoter sequence-specific DNA binding, DNA-binding transcription factor activity, RNA polymerase II-specific, DNA-binding transcription repressor activity, RNA polymerase II-specific, DNA-binding transcription activator activity, RNA polymerase II-specific, p53 binding, transcription coactivator activity, transcription corepressor activity, promoter-specific chromatin …	negative regulation of transcription by RNA polymerase II, MAPK cascade, spermatogenesis, axon guidance, heart development, sensory perception of sound, positive regulation of cardiac muscle cell apoptotic process, neuron differentiation, intracellular estrogen receptor signaling pathway, retinal ganglion cell axon guidance, cellular response to insulin stimulus, positive regulation of programmed…	nuclear chromatin, nucleus, nucleoplasm, transcription factor complex, nuclear euchromatin, cytoplasm, nuclear speck
cg21420547	0.544441581	7:20793467	7:20793267-20793667	VISTA enhancer hs844	AGGTGGCGAACAGGTTATTCTCTTAACCTGACCTGGCTCTAAGAGTAAGATGAGCAGCACTGAACAGATGTCCCCATTTAAGCCGTTCTTTTCCCACATGCCTGCTGGATATTGCAGGCGCGCAGGAAGCTCGCTTCAAACCTGGCCCATTTCAGGCCATAATGGCCACGTTATTTCGGCCCAGTGAACACGAACAAAATCGCGTGCTTTAGAATCATTCGACTCTGAGTCCAGGAAAAGCAGGGGGTGTGGTGGCAGTGGGGGTGGCTAGGGAGGGGTGTATATGAGTGGGGGAGCCGATTTCATCTCGGATCGCAGGAAGAGAACTTGCTCAAAAGAATTTTTCCCCAGCAAAAGTGGTATAATTTACAGCGCAACTTAATAATCCGAGGGGCAATG…	NW_022098064.1:73488452	0.9676	Yes	N/A, closest is SP8, around 7000 bp away	NW_019160856.1:73494221
cg22069272	-0.828981041	13:66631276	13:66631076-66631476	PCDH9	TACAGCAACAACAATAAAGCCAGCAAAAAAATAACTAAATGTTCATCCTTGCCCCCTACAATTATTTTTGAAAGCTCAAGTGCACTACAAAACCAGAACAACTCCAAGCAATCAAAATTTTGAAGGGGACTCACCAGAGTTGGGATCAGAGTTGCCATCTGCTTCAGTCCTCTTGTCCGGAGAGGCCTGGTCATAGAATTCGTCCTGTGGCTGAACCAGAGGAAGAGGGTGTGAGATCAGGGTTCCACTACCCACCGGCTCATGGTCTCCTAGACCACTGTCACTGCAGCTTTCCTGGGAGCCATCAGGGAGATGAAACGTAACACGGCGCTGCGACTACAAAGAAGACCACAGGACATGCTGATTAACACTCCTCTCAAATAAAACAGGCCTAGTGGA…	NW_022098031.1:39534937	0.8898	Yes	PCDH9	NW_019160865.1:33478111	calcium ion binding	cell adhesion, homophilic cell adhesion via plasma membrane adhesion molecules	growth cone, integral component of plasma membrane, cell-cell contact zone, integral component of membrane, plasma membrane
cg22416332	-0.740154479	8:21990865	8:21990665-21991065	XPO7	CTTCAAAAAAAAAAAAACCTTCAGATCCTCAAGGAATGACTACATAACCATTGGCTTGAAAGGGCTCAGTAATTCTCTGATTACTGGCTTGCATTCTGCCTCTAACTCATGTTTTTACCTTTAACTTCTTTTCTTTTTTTCAATAGAGCGAGCACTTTTCATTTTTGGGTATTAACAATCAGTCCAACCTGACAGACATGCGGTGTCGGACTACCTTCTACACAGCACTTGGGCGTCTCCTCATGGTGGATTTAGGTACCGTAAGAAATCGTAGTGGCTCATGAAGTCATCTGGCACTCTTCTAAATTTTTATTTGAGGACTGAAAACTAGATGTTGGGGAGGCCTTTTCTGTTTTTTCAACAGTAACAAAACTATCTGAAATAACAGCCTGATTTCAC…	NW_022098070.1:959331	0.8974	Yes	XPO7	NW_019160998.1:952437	nuclear export signal receptor activity, protein binding, Ran GTPase binding	protein export from nucleus, intracellular protein transport, mRNA transport, nuclear transport	nucleus, nuclear pore, cytoplasm
cg25579908	-0.740409518	19:12975596	19:12975396-12975796	N/A, closest is DAND5, around 840 bp away	GGAACCTTGGTGCCAGGGGAGCCCCCAGAGTCCCTGTCCCCTCCCGGGCAGTGCCAGCCGGCCCCTGCCCCGCCCCCCCAGGCCCAGTAATGGGTGGGTAATGAGTGCTGGGGGAGCGGGGGAGGGGCAGGGGATGCAGGTGCCACAGGCGCTGGCACGGGGGCCGCTAATCAGGTTTGCCAACGCCATCTGTCACCGCACGAGCATCTGGGGCTCAAGGTGACCCTGTCACCCTCAGTTACAATTATGAGTTTGGCATCTGTATTAAAGCCCGCCAGCCGGCCAGGCGGGGGACGGCTGGGGTGGGCACGGGGTTGCACGGTGAACCCCATCCCTGGGGTACCCTTCCCAGGGGCTGCGTGGCTGCCAGGCGTGGAGCTTCTTAGGGGACTATGTCTG…	NW_022098019.1:28385238	0.9177	Yes	None, closest is DAND5 gene, around 1,600 bp away	NW_019160957.1:5105147
cg26286303	-0.71837658	5:157322996	157322796-157323196	CYFIP2	GAGGTGGCCCCCGGCAGTCGCGGCGGCTTTCCCACCGTATACAATACCTCTTGCTTTTCTCTCTCTCTCTCTCTTTCTCTCTCTCCCTCTTCCCTGTCTCTCCTGCCCTCCCATTCCCTCTTCCTTCTCTCCTATCTATGTCTTAGGCCTGCCAGTGGTCCCCGAGGGCTTTGTTTCACCCCACTGGTGGCACACAGGGCCGAAGAGGCTGCCGATCCCTGGTATCACACCGCCTGGCTGGGTTGGTTTGGGTACCCTTCTCGAGGAGGCAGCAGGAATGGACTAGCCTGGCTCCTCAAGGCCCCTTCCAGCCCTAAGATTCACAGACAAATGATGTGGAGAGATCTAGATTAGCAAAGAGAACCACCCCACCGCACTTGCATCCTTTGCACTTAAGGC…	NW_022098026.1:34232472	0.9466	Yes	CYFIP2	NW_019160896.1:15080252	protein binding	cell morphogenesis, apoptotic process, axon guidance, cell projection assembly, Fc-gamma receptor signaling pathway involved in phagocytosis, positive regulation of proteolysis, vascular endothelial growth factor receptor signaling pathway, positive regulation of neurotrophin TRK receptor signaling pathway, activation of cysteine-type endopeptidase activity, dendrite extension, cell-cell adhesion	nucleus, cytoplasm, cytosol, membrane, cell junction, neuron projection, synapse, perinuclear region of cytoplasm, extracellular exosome
cg26313355	-0.774270963	8:35684653	8:35684453-35684853	UNC5D	TGGGGGCTGCACAGTCTCTCGGTCCCTGGATGCCTGACTCACAGCACCTGGCACAGTGGCTTGCACATAGTAGGCAATCAGTAAAAACCTCTCTCCTTTTTTTCTCCCCTCCCCATTTTTCTCTCTCAGTGAATGGAGGCTGGTCTTCCTGGACAGAGTGGTCAGCCTGCAATGTTCGCTGTGGTAGAGGATGGCAGAAACGTTCCCGGACCTGCACCAACCCAGCTCCTCTCAATGGTGGGGCCTTTTGTGAGGGAATGTCAGTGCAGAAAATAACCTGCACTTCTCTTTGTCCTGGTGAGATATATGCAGATTCCCTTTTCCCTTCTGATCCACCAACACTATTAAGCTGGTGTGAAACAATCAATGTTACCTTCTTTTCCAAAGTTACCCTCTCCC…	NW_022098022.1:27919303	0.9264	Yes	UNC5D	NW_019160864.1:27921204	netrin receptor activity	apoptotic process, axon guidance, pyramidal neuron differentiation, netrin-activated signaling pathway, cell-cell adhesion via plasma-membrane adhesion molecules, regulation of neuron migration	plasma membrane, cell surface, integral component of membrane
cg26899365	-0.72464987	6:157051215	6:157051015-157051415	ARID1B	TGTCTGAACTGCCACTCAGTTTTTATTCTGCGCATTTGCAGGGCTGGTGATTAGAGTGGCTTTCGCCCAATTATGCTGTGATTATTCTGCTGCACTGTAATTGACTGGGGAGATATGCTAATACCTGTCATTTGGGATGATAAAAGATGAGCGGGGGACGCAATGCATTATTTAGCTGGCTGTGTGATAGATGAGGGATGCGCAGAGTGCTTTAATTGCTGAGAAGAGAGGTTAAGCTGAACGAACGGATGAATTAGAAATGAGTTTTTTTATGGCTTGTGGAAAAGTGAAATAAAGGAAAATGTGCCTTAAACTAAAACAGCAGATAGAAATGAGCACAACGAAACTAGATCTTCCAGGCAGCTCCCTTTATCCATTTAAATGCTAACGGAAAATGCA…	NW_022098072.1:61009916	0.9597	Yes	ARID1B	NW_019160858.1:60963342	DNA binding, transcription coactivator activity, protein binding	response to ischemia, chromatin remodeling, neuron-neuron synaptic transmission, chromatin-mediated maintenance of transcription, dendritic spine development, dendritic cell dendrite assembly, cellular response to angiotensin	nucleoplasm, cytosol, plasma membrane, SWI/SNF complex, brahma complex, synapse, nBAF complex
cg27600712	-0.813421843	9:8499814	9:8499614-8500014	PTPRD	TAAAAACAGAGGTACATAATTTCAGAGGCTTACCTGTGCATCAGCCAGCATGACATCTTTCAGCATGGGCTGGCCCTTGGGCTCACCATTTTCCATCCTCACATAATGCACCTGATATCCTCTTATCTGGCCATGCTGTTTATTGGGCACGGGTGAGCGCCATGAGACTTTAACAGATGTTGAGTTGACAGCCTCTACCTCGACTTTGCGAGGAGGACCACTAGGAACTGGAACAACATCATTGGATAAAAGAAATTATAGGCACTTGTCCCACCCTATCAGAGCATTTTCTGCATTTTCTTTACTTAGGTTTCTCTTTCAAAAAATGGGTAAACCCACTATGTTTTCTTTGAAGAATACAAACATTTTCAACCAATGAAAATGCTTAACCAATCTGCT…	NW_022098042.1:31793774	0.9708	Yes	PTPRD	NW_019160867.1:19727775	protein tyrosine phosphatase activity, transmembrane receptor protein tyrosine phosphatase activity, signaling receptor binding, protein binding, cell adhesion molecule binding	protein dephosphorylation, phosphate-containing compound metabolic process, heterophilic cell-cell adhesion via plasma membrane cell adhesion molecules, transmembrane receptor protein tyrosine phosphatase signaling pathway, neuron differentiation, peptidyl-tyrosine dephosphorylation, positive regulation of dendrite morphogenesis, positive regulation of synapse assembly, presynaptic membrane assem…	plasma membrane, integral component of plasma membrane, integral component of membrane, extracellular exosome, glutamatergic synapse
