# Supplementary material for: An epigenetic clock to estimate the age of living beluga whales
Source: Evol Appl. 2021 Feb 3;14(5):1263–73. doi: 10.1111/eva.13195 (PMC8127720; doi:10.1111/eva.13195)
Supplement: Supplementary file 7 — Table S6 [file EVA-14-1263-s001.csv]

fieldID	sampleID	model_age	integer_age	sex	GEO_GSE164465_SampleID
MML_RA170902-B04	Dleu17CI02	17.46143959	17	M	Sample96
MML_RA170902_B01	Dleu17CI04	17.38932735	17	F	Sample97
MML_RA170902_B03	Dleu17CI05	17.22293883	17	M	Sample98
MML_RA170903_B01	Dleu17CI07	21.47853644	21	M	Sample100
MML_RA170904_B01	Dleu17CI08	26.85996019	27	M	Sample101
MML_RA170907_B01	Dleu17CI09	10.61742119	11	F	Sample102
MML_RA170907_B02	Dleu17CI10	22.99185544	23	M	Sample103
MML_RA170909_B01	Dleu17CI11	18.85827843	19	F	Sample104
MML_RA170909_B02	Dleu17CI12	21.60000966	22	F	Sample105
MML_RA170909_B03	Dleu17CI13	12.88341644	13	F	Sample106
MML_RA160813_B01	Dleu16CI01	13.25519336	13	F	Sample107
MML_RA160815_B01	Dleu16CI02	19.37593393	19	M	Sample108
MML_RA160819_B01	Dleu16CI03	16.14606031	16	F	Sample109
MML_RA160819_B02	Dleu16CI04	21.96813392	22	F	Sample110
MML_RA160820_B01	Dleu16CI05	20.41482684	20	F	Sample111
MML_RA180906_B01	Dleu18CI01	14.44872684	14	F	Sample112
MML_RA180906_B02	Dleu18CI02	15.82856336	16	M	Sample113
MML_RA180906_B03	Dleu18CI03	15.23472096	15	M	Sample114
MML_RA180909_B01	Dleu18CI04	24.58256752	25	M	Sample115
MML_RA180909_B02	Dleu18CI05	20.58240776	21	M	Sample116
MML_RA180909_B03	Dleu18CI06	21.3664803	21	M	Sample117
MML_RA180910_B01	Dleu18CI07	18.65374236	19	F	Sample118
MML_RA180910_B02	Dleu18CI08	17.60085164	18	F	Sample119
MML_RA180910_B03	Dleu18CI09	19.28439569	19	F	Sample120
MML_RA180910_B04	Dleu18CI10	26.17638607	26	M	Sample121
MML_RA180910_B05	Dleu18CI11	18.74861546	19	M	Sample122
MML_RA180911_B01	Dleu18CI12	16.3186211	16	F	Sample123
MML_RA180911_B02	Dleu18CI13	11.83278909	12	M	Sample124
MML_RA180911_B03	Dleu18CI14	16.92631812	17	F	Sample125
MML_RA180911_B04	Dleu18CI15	15.92324697	16	M	Sample126
MML_RA180911_B05	Dleu18CI16	12.63758289	13	M	Sample127
MML_RA180912_B01	Dleu18CI17	22.56317578	23	M	Sample128
MML_RA180912_B02	Dleu18CI18	25.1304362	25	M	Sample129
MML_RA180912_B03	Dleu18CI19	22.5987883	23	M	Sample130
MML_RA180912_B04	Dleu18CI20	18.2849328	18	M	Sample131
MML_RA180912_B05	Dleu18CI21	15.21410515	15	F	Sample132
MML_RA170902-B02	Dleu17CI01	10.63702575	11	F	Sample92
MML_RA170903-B02	Dleu17CI03	16.17746686	16	F	Sample93
